# Supplementary material for: CCAT1/FABP5 promotes tumour progression through mediating fatty acid metabolism and stabilizing PI3K/AKT/mTOR signalling in lung adenocarcinoma
Source: J Cell Mol Med. 2021 Aug 25;25(19):9199–213. doi: 10.1111/jcmm.16815 (PMC8500980; doi:10.1111/jcmm.16815)
Supplement: Supplementary file 3 — Table S1 [file JCMM-25-9199-s003.xlsx]

## Sheet: Sheet1
		Proteins interacting with CCAT1
	Accession	Score	Mass	Matches	Sequences	emPAI
1	sp|P60709|ACTB_HUMAN	117	42052	18 (4)	12 (4)	0.35	Actin, cytoplasmic 1 OS=Homo sapiens OX=9606 GN=ACTB PE=1 SV=1
2	tr|U3KQK0|U3KQK0_HUMAN	98	18792	6 (2)	4 (1)	0.39	Histone H2B OS=Homo sapiens OX=9606 GN=HIST1H2BN PE=1 SV=1
3	sp|Q08211|DHX9_HUMAN	94	142181	21 (7)	17 (7)	0.17	ATP-dependent RNA helicase A OS=Homo sapiens OX=9606 GN=DHX9 PE=1 SV=4
4	sp|P35749|MYH11_HUMAN	85	228054	7 (4)	6 (3)	0.04	Myosin-11 OS=Homo sapiens OX=9606 GN=MYH11 PE=1 SV=3
5	sp|P62805|H4_HUMAN	76	11360	7 (3)	5 (2)	1.22	Histone H4 OS=Homo sapiens OX=9606 GN=HIST1H4A PE=1 SV=2
6	sp|P02452|CO1A1_HUMAN	65	139883	7 (2)	6 (2)	0.05	Collagen alpha-1(I) chain OS=Homo sapiens OX=9606 GN=COL1A1 PE=1 SV=5
7	sp|P81605|DCD_HUMAN	63	11391	4 (2)	3 (2)	0.69	Dermcidin OS=Homo sapiens OX=9606 GN=DCD PE=1 SV=2
8	sp|P16403|H12_HUMAN	61	21352	8 (2)	5 (2)	0.34	Histone H1.2 OS=Homo sapiens OX=9606 GN=HIST1H1C PE=1 SV=2
9	tr|A0A0C4DGB6|A0A0C4DGB6_HUMAN	59	71177	12 (4)	10 (4)	0.2	Serum albumin OS=Homo sapiens OX=9606 GN=ALB PE=1 SV=1
10	sp|P04406|G3P_HUMAN	52	36201	3 (1)	3 (1)	0.09	Glyceraldehyde-3-phosphate dehydrogenase OS=Homo sapiens OX=9606 GN=GAPDH PE=1 SV=3
11	sp|A0A075B6P5|KV228_HUMAN	51	13062	1 (1)	1 (1)	0.26	Immunoglobulin kappa variable 2-28 OS=Homo sapiens OX=9606 GN=IGKV2-28 PE=3 SV=1
12	sp|P07305|H10_HUMAN	48	20850	3 (1)	2 (1)	0.16	Histone H1.0 OS=Homo sapiens OX=9606 GN=H1F0 PE=1 SV=3
13	tr|J3KTJ8|J3KTJ8_HUMAN	48	11491	5 (2)	4 (2)	0.69	60S ribosomal protein L26 (Fragment) OS=Homo sapiens OX=9606 GN=RPL26 PE=4 SV=8
14	sp|P15924|DESP_HUMAN	45	334021	15 (5)	15 (5)	0.05	Desmoplakin OS=Homo sapiens OX=9606 GN=DSP PE=1 SV=3
15	tr|A0A087WVQ9|A0A087WVQ9_HUMAN	44	48195	4 (1)	3 (1)	0.07	Elongation factor 1-alpha 1 OS=Homo sapiens OX=9606 GN=EEF1A1 PE=1 SV=1
16	tr|A0A087WTA8|A0A087WTA8_HUMAN	43	129586	7 (4)	7 (4)	0.1	Collagen alpha-2(I) chain OS=Homo sapiens OX=9606 GN=COL1A2 PE=1 SV=1
17	tr|F8W6P5|F8W6P5_HUMAN	43	9664	1 (1)	1 (1)	0.36	Hemoglobin subunit beta (Fragment) OS=Homo sapiens OX=9606 GN=HBB PE=1 SV=1
18	tr|E9PLX7|E9PLX7_HUMAN	43	12526	3 (1)	3 (1)	0.27	60S ribosomal protein L27a OS=Homo sapiens OX=9606 GN=RPL27A PE=1 SV=1
19	tr|H0YKR7|H0YKR7_HUMAN	42	27474	1 (1)	1 (1)	0.12	Tumor necrosis factor alpha-induced protein 2 (Fragment) OS=Homo sapiens OX=9606 GN=TNFAIP2 PE=1 SV=1
20	sp|P02765|FETUA_HUMAN	40	40098	5 (2)	4 (2)	0.17	Alpha-2-HS-glycoprotein OS=Homo sapiens OX=9606 GN=AHSG PE=1 SV=1
21	sp|P11387|TOP1_HUMAN	41	91125	8 (1)	6 (1)	0.04	DNA topoisomerase 1 OS=Homo sapiens OX=9606 GN=TOP1 PE=1 SV=2
22	tr|A0A0D9SF53|A0A0D9SF53_HUMAN	41	82110	2 (1)	2 (1)	0.04	ATP-dependent RNA helicase DDX3X OS=Homo sapiens OX=9606 GN=DDX3X PE=1 SV=1
23	sp|P61978|HNRPK_HUMAN	41	51230	9 (1)	4 (1)	0.06	Heterogeneous nuclear ribonucleoprotein K OS=Homo sapiens OX=9606 GN=HNRNPK PE=1 SV=1
24	tr|K7ELC7|K7ELC7_HUMAN	40	16460	2 (1)	2 (1)	0.21	60S ribosomal protein L27 (Fragment) OS=Homo sapiens OX=9606 GN=RPL27 PE=1 SV=1
25	tr|A0A075B6Z2|A0A075B6Z2_HUMAN	40	2220	15 (7)	1 (1)	1.81	T cell receptor alpha joining 56 (Fragment) OS=Homo sapiens OX=9606 GN=TRAJ56 PE=4 SV=1
26	sp|Q13835|PKP1_HUMAN	40	84119	5 (1)	4 (1)	0.04	Plakophilin-1 OS=Homo sapiens OX=9606 GN=PKP1 PE=1 SV=2
27	sp|P10599|THIO_HUMAN	39	12015	2 (1)	2 (1)	0.29	Thioredoxin OS=Homo sapiens OX=9606 GN=TXN PE=1 SV=3
28	tr|A0A087X1B7|A0A087X1B7_HUMAN	38	8515	1 (1)	1 (1)	0.41	Chromatin target of PRMT1 protein OS=Homo sapiens OX=9606 GN=CHTOP PE=1 SV=1
29	sp|P0C0S8|H2A1_HUMAN	37	14083	5 (1)	5 (1)	0.24	Histone H2A type 1 OS=Homo sapiens OX=9606 GN=HIST1H2AG PE=1 SV=2
30	tr|B0YJC4|B0YJC4_HUMAN	36	49680	7 (1)	4 (1)	0.07	Vimentin OS=Homo sapiens OX=9606 GN=VIM PE=1 SV=1
31	tr|K7EMH1|K7EMH1_HUMAN	36	10416	3 (1)	3 (1)	0.33	60S ribosomal protein L22 (Fragment) OS=Homo sapiens OX=9606 GN=RPL22 PE=1 SV=1
32	sp|P38159|RBMX_HUMAN	36	42306	8 (1)	6 (1)	0.08	RNA-binding motif protein, X chromosome OS=Homo sapiens OX=9606 GN=RBMX PE=1 SV=3
33	tr|E9PKU4|E9PKU4_HUMAN	36	25806	1 (1)	1 (1)	0.13	60S ribosomal protein L8 (Fragment) OS=Homo sapiens OX=9606 GN=RPL8 PE=1 SV=1
34	tr|J3KTE4|J3KTE4_HUMAN	35	23347	9 (3)	6 (3)	0.5	Ribosomal protein L19 OS=Homo sapiens OX=9606 GN=RPL19 PE=1 SV=1
35	sp|Q02413|DSG1_HUMAN	35	114702	7 (3)	6 (3)	0.09	Desmoglein-1 OS=Homo sapiens OX=9606 GN=DSG1 PE=1 SV=2
36	sp|Q12906|ILF3_HUMAN	34	95678	7 (2)	5 (2)	0.07	Interleukin enhancer-binding factor 3 OS=Homo sapiens OX=9606 GN=ILF3 PE=1 SV=3
37	tr|A0A087WSX5|A0A087WSX5_HUMAN	34	112976	1 (1)	1 (1)	0.03	Zinc finger protein 628 OS=Homo sapiens OX=9606 GN=ZNF628 PE=1 SV=1
38	tr|D6RAT0|D6RAT0_HUMAN	33	26099	5 (1)	4 (1)	0.13	40S ribosomal protein S3a OS=Homo sapiens OX=9606 GN=RPS3A PE=1 SV=1
39	sp|P42766|RL35_HUMAN	32	14543	7 (2)	6 (2)	0.52	60S ribosomal protein L35 OS=Homo sapiens OX=9606 GN=RPL35 PE=1 SV=2
40	sp|O95810|CAVN2_HUMAN	32	47202	1 (1)	1 (1)	0.07	Caveolae-associated protein 2 OS=Homo sapiens OX=9606 GN=CAVIN2 PE=1 SV=3
41	tr|F2Z2X4|F2Z2X4_HUMAN	32	131325	4 (1)	1 (1)	0.02	Exportin-4 OS=Homo sapiens OX=9606 GN=XPO4 PE=1 SV=1
42	tr|C9J826|C9J826_HUMAN	32	30415	2 (1)	1 (1)	0.11	Junction plakoglobin (Fragment) OS=Homo sapiens OX=9606 GN=JUP PE=1 SV=8
43	sp|Q86YZ3|HORN_HUMAN	32	283140	3 (2)	3 (2)	0.02	Hornerin OS=Homo sapiens OX=9606 GN=HRNR PE=1 SV=2
44	sp|Q8TAA9|VANG1_HUMAN	31	60222	1 (1)	1 (1)	0.05	Vang-like protein 1 OS=Homo sapiens OX=9606 GN=VANGL1 PE=1 SV=1
45	tr|H0YEH2|H0YEH2_HUMAN	29	120836	1 (1)	1 (1)	0.03	Pumilio homolog 1 (Fragment) OS=Homo sapiens OX=9606 GN=PUM1 PE=1 SV=1
46	sp|P07355|ANXA2_HUMAN	29	38808	3 (1)	3 (1)	0.09	Annexin A2 OS=Homo sapiens OX=9606 GN=ANXA2 PE=1 SV=2
47	sp|P31944|CASPE_HUMAN	28	27947	2 (1)	2 (1)	0.12	Caspase-14 OS=Homo sapiens OX=9606 GN=CASP14 PE=1 SV=2
48	sp|Q9NZI8|IF2B1_HUMAN	28	63783	3 (1)	3 (1)	0.05	Insulin-like growth factor 2 mRNA-binding protein 1 OS=Homo sapiens OX=9606 GN=IGF2BP1 PE=1 SV=2
49	sp|Q08188|TGM3_HUMAN	28	76926	1 (1)	1 (1)	0.04	Protein-glutamine gamma-glutamyltransferase E OS=Homo sapiens OX=9606 GN=TGM3 PE=1 SV=4
50	tr|H7C0R3|H7C0R3_HUMAN	27	28832	3 (1)	1 (1)	0.12	Glutamine--tRNA ligase (Fragment) OS=Homo sapiens OX=9606 GN=QARS PE=1 SV=1
51	sp|Q8N122|RPTOR_HUMAN	26	150653	1 (1)	1 (1)	0.02	Regulatory-associated protein of mTOR OS=Homo sapiens OX=9606 GN=RPTOR PE=1 SV=1
52	tr|I6L8B7|I6L8B7_HUMAN	26	11592	1 (1)	1 (1)	0.3	Fatty acid-binding protein, epidermal OS=Homo sapiens OX=9606 GN=FABP5 PE=1 SV=1
53	tr|H7BY10|H7BY10_HUMAN	26	17849	2 (2)	1 (1)	0.19	60S ribosomal protein L23a (Fragment) OS=Homo sapiens OX=9606 GN=RPL23A PE=1 SV=1
54	sp|Q8IY50|S35F3_HUMAN	24	47471	1 (1)	1 (1)	0.07	Putative thiamine transporter SLC35F3 OS=Homo sapiens OX=9606 GN=SLC35F3 PE=2 SV=2
55	sp|P13349|MYF5_HUMAN	24	28905	2 (1)	2 (1)	0.12	Myogenic factor 5 OS=Homo sapiens OX=9606 GN=MYF5 PE=2 SV=2
56	sp|P62851|RS25_HUMAN	24	13791	5 (2)	4 (2)	0.56	40S ribosomal protein S25 OS=Homo sapiens OX=9606 GN=RPS25 PE=1 SV=1
57	tr|E9PR30|E9PR30_HUMAN	24	10898	2 (1)	2 (1)	0.32	40S ribosomal protein S30 OS=Homo sapiens OX=9606 GN=FAU PE=1 SV=1
58	sp|Q14151|SAFB2_HUMAN	23	107921	16 (1)	1 (1)	0.03	Scaffold attachment factor B2 OS=Homo sapiens OX=9606 GN=SAFB2 PE=1 SV=1
59	sp|P00558|PGK1_HUMAN	23	44985	1 (1)	1 (1)	0.07	Phosphoglycerate kinase 1 OS=Homo sapiens OX=9606 GN=PGK1 PE=1 SV=3
60	sp|P10809|CH60_HUMAN	22	61187	1 (1)	1 (1)	0.05	60 kDa heat shock protein, mitochondrial OS=Homo sapiens OX=9606 GN=HSPD1 PE=1 SV=2
61	tr|H0YCJ7|H0YCJ7_HUMAN	21	15108	1 (1)	1 (1)	0.23	40S ribosomal protein S3 (Fragment) OS=Homo sapiens OX=9606 GN=RPS3 PE=1 SV=1
62	tr|A0A087X097|A0A087X097_HUMAN	20	370066	2 (1)	2 (1)	0.01	Cadherin-23 OS=Homo sapiens OX=9606 GN=CDH23 PE=1 SV=1
63	tr|Q5JWT2|Q5JWT2_HUMAN	20	158894	2 (1)	2 (1)	0.02	Mediator of RNA polymerase II transcription subunit 23 OS=Homo sapiens OX=9606 GN=MED23 PE=1 SV=1
64	tr|Q5T3E1|Q5T3E1_HUMAN	20	68633	2 (2)	1 (1)	0.05	Ubiquitinyl hydrolase 1 OS=Homo sapiens OX=9606 GN=USP49 PE=3 SV=1
65	sp|Q9NP92|RT30_HUMAN	17	50960	2 (1)	1 (1)	0.06	39S ribosomal protein S30, mitochondrial OS=Homo sapiens OX=9606 GN=MRPS30 PE=1 SV=2
66	tr|E9PPL6|E9PPL6_HUMAN	16	13825	1 (1)	1 (1)	0.25	B-lymphocyte antigen CD20 (Fragment) OS=Homo sapiens OX=9606 GN=MS4A1 PE=1 SV=1
